# Supplementary material for: Preventing Complex Regional Pain Syndrome After Distal Radius Fracture: A Systematic Review of Rehabilitation and Clinical Prophylaxis Strategies
Source: J Funct Morphol Kinesiol. 2026 Apr 17;11(2):158. doi: 10.3390/jfmk11020158 (PMC13108190; doi:10.3390/jfmk11020158)
Supplement: Supplementary file 1 [file jfmk-11-00158-s001.zip]

Archive with 1 entries (1 files):
- jfmk-4190832-supplementary.pdf
